# Supplementary material for: Exploring the Role of Surfactants in Enhancing Drug Release from Amorphous Solid Dispersions at Higher Drug Loadings
Source: Pharmaceutics. 2021 May 17;13(5):735. doi: 10.3390/pharmaceutics13050735 (PMC8156319; doi:10.3390/pharmaceutics13050735)
Supplement: Supplementary file 1 [file pharmaceutics-13-00735-s001.zip]

Archive with 1 entries (1 files):
- pharmaceutics-1202288-supplementary.pdf
